# Supplementary material for: Identification of Catecholamine and Drug Target α2A-Adrenoceptor in Human Testis and Human Testicular Peritubular Cells
Source: J Clin Med. 2024 Jul 25;13(15):4357. doi: 10.3390/jcm13154357 (PMC11313226; doi:10.3390/jcm13154357)
Supplement: Supplementary file 1 [file jcm-13-04357-s001.zip]

Archive with 1 entries (1 files):
- jcm-3072648-supplementary.pdf
